# Supplementary material for: Comparative analyses of the Hymenoscyphus fraxineus and Hymenoscyphus albidus genomes reveals potentially adaptive differences in secondary metabolite and transposable element repertoires
Source: BMC Genomics. 2021 Jul 4;22:503. doi: 10.1186/s12864-021-07837-2 (PMC8254937; doi:10.1186/s12864-021-07837-2)
Supplement: Supplementary file 3 — Additional file 3: [file 12864_2021_7837_MOESM3_ESM.xlsx]

## Sheet: Blad1
	H. fraxineus				H. albidus				G. lozoyensis
Repeat	Count	Length	Mean length		Count	Length	Mean length		Count	Length	Mean length
Retroposon	32	2676	83.625		22	2804	127.455		3	224	74.6667
LINE/Tad1	474	830157	1751.39		1142	529516	463.674		8	616	77
Unknown	11093	6954951	626.968		9817	2909818	296.406		1683	644518	382.958
LTR/Gypsy	1866	2358951	1264.18		1915	916932	478.816		405	174456	430.756
LTR/Copia	3320	4108758	1237.58		491	215880	439.674		64	17236	269.312
DNA/TcMar-Fot1	7	744	106.286		1335	638863	478.549		1	61	61
LINE/Tad1?	2	96	48		2	1233	616.5		1	49	49
SINE/tRNA-Tad1	0	0	NA		0	0	NA		0	0	NA
DNA/TcMar-Mariner	7	957	136.714		0	0	NA		2	582	291
RC/Helitron	125	59459	475.672		3	243	81		3	132	44
DNA/PIF-Harbinger	346	214576	620.162		72	19842	275.583		5	314	62.8
DNA/TcMar-Pogo	0	0	NA		1	139	139		1	406	406
LTR	216	389755	1804.42		0	0	NA		0	0	NA
DNA/MULE-MuDR	221	69967	316.593		3	261	87		0	0	NA
DNA/CMC-EnSpm	215	113514	527.972		3	176	58.6667		3	144	48
DNA/hAT	173	105168	607.908		1	57	57		0	0	NA
DNA/TcMar-Tc1	2	139	69.5		34	25167	740.206		9	3038	337.556
DNA/hAT-Tag1	0	0	NA		90	17909	198.989		0	0	NA
LINE/L1	0	0	NA		0	0	NA		0	0	NA
Satellite	83	57078	687.687		1	101	101		0	0	NA
rRNA	74	13309	179.851		72	12158	168.861		52	10421	200.404
DNA/MuLE-MuDR	0	0	NA		73	66815	915.274		0	0	NA
DNA	4	388	97		2	273	136.5		2	273	136.5
DNA/TcMar-Ant1	63	39940	633.968		1	62	62		5	2574	514.8
SINE?	0	0	NA		0	0	NA		0	0	NA
DNA/Crypton	57	82460	1446.67		2	163	81.5		1	49	49
LTR/ERV1	50	70983	1419.66		0	0	NA		0	0	NA
LINE/Penelope	50	10888	217.76		19	1203	63.3158		0	0	NA
DNA/hAT-Restless	25	17945	717.8		1	84	84		0	0	NA
SINE/Tad1	8	637	79.625		1	86	86		0	0	NA
