# Supplementary material for: Comparative analyses of the Hymenoscyphus fraxineus and Hymenoscyphus albidus genomes reveals potentially adaptive differences in secondary metabolite and transposable element repertoires
Source: BMC Genomics. 2021 Jul 4;22:503. doi: 10.1186/s12864-021-07837-2 (PMC8254937; doi:10.1186/s12864-021-07837-2)
Supplement: Supplementary file 4 — Additional file 4: [file 12864_2021_7837_MOESM4_ESM.xlsx]

## Sheet: title page
Supplementary material: Comparative analyses of the Hymenoscyphus fraxineus and Hymenoscyphus albidus genomes reveals potentially adaptive differences in secondary metabolite and transposable element repertoires: Elfstrand M., Chen J., Cleary M., Halecker S., Ihrmark K., Karlsson M., Davydenko K., Stenlid J., Stadler M., Brandström Durling M.
Supplementary table 3

## Sheet: H. fraxineus
H. fraxineus
TE_family	#RIPed_WINs	CRI (RIP)	GC% (RIP)	#unRIPed_WINs	CRI (non-RIP)	GC% (non-RIP)
DNA	1	2	40	5	-1.2	46
DNA/CMC-EnSpm	2059	1.5	18	91	-1	46
DNA/Crypton	1560	1.75	28	64	-0.672619	44
DNA/Ginger	NA	NA	NA	NA	NA	NA
DNA/MULE-F	NA	NA	NA	NA	NA	NA
DNA/MULE-MuDR	1055	1.5	42	236	-0.566667	44
DNA/MULE-MuDR?	NA	NA	NA	NA	NA	NA
DNA/Maverick	0	NA	NA	1	-0.392857	36
DNA/Merlin	NA	NA	NA	NA	NA	NA
DNA/MuLE-MuDR	NA	NA	NA	NA	NA	NA
DNA/P	NA	NA	NA	NA	NA	NA
DNA/PIF-Harbinger	3858	1.55	26	253	-0.65	44
DNA/PiggyBac	NA	NA	NA	NA	NA	NA
DNA/TcMar	NA	NA	NA	NA	NA	NA
DNA/TcMar-Ant1	744	1.66667	28	24	-0.534524	38
DNA/TcMar-Fot1	11	1.75	24	1	0	54
DNA/TcMar-Mariner	15	1.83333	36	2	-0.658333	44
DNA/TcMar-Pogo	NA	NA	NA	NA	NA	NA
DNA/TcMar-Sagan	14	6.60455	31	7	-1.2	34
DNA/TcMar-Tc1	1	0.5	42	1	-1.75	44
DNA/hAT	1581	1.42857	30	430	-0.666667	48
DNA/hAT-Ac	0	NA	NA	2	-1	47
DNA/hAT-Restless	301	1.5	30	49	-0.65	42
DNA/hAT-Tag1	NA	NA	NA	NA	NA	NA
DNA/hAT-hATw	NA	NA	NA	NA	NA	NA
LINE/CRE	NA	NA	NA	NA	NA	NA
LINE/I	NA	NA	NA	NA	NA	NA
LINE/L1	NA	NA	NA	NA	NA	NA
LINE/Penelope	129	1.83333	42	66	-1	44
LINE/Tad1	15867	1.8	28	498	-1	46
LINE/Tad1?	1	1.5	32	0	NA	NA
LINE/Zorro	NA	NA	NA	NA	NA	NA
LTR	7556	1.6	24	148	-0.642857	42
LTR/Copia	78211	1.66667	24	2294	-0.761905	44
LTR/ERV1	1321	1.75	28	78	-0.67619	42
LTR/Gypsy	45012	1.75	24	1192	-1	44
LTR/Ngaro	1	0.25	32	0	NA	NA
RC/Helitron	995	1.77778	26	130	-1	46
Retroposon	30	1.94444	48	4	-0.9	47
Retroposon?	NA	NA	NA	NA	NA	NA
SINE/Tad1	8	3.5	52	0	NA	NA
SINE/tRNA-Tad1	NA	NA	NA	NA	NA	NA
SINE?	NA	NA	NA	NA	NA	NA
Satellite	929	1.42857	36	173	-0.583333	46
Unknown	118368	1.57143	26	15331	-0.733333	42
Unknown/centromeric	NA	NA	NA	NA	NA	NA
rRNA	87	0.666667	46	142	-0.821429	52
Note
#RIPed_WINs: number of sliding windows with CRI>0
#unRIPed_WINs: number of sliding windows with CRI<0
Families were selected for RIP enriched (highlighted in gray) based on GC% difference (>10) between RIPed and unRIPed windows

## Sheet: H. albidus
H. albidus
TE_family	#RIPed_WINs	CRI (RIP)	GC% (RIP)	#unRIPed_WINs	CRI (non-RIP)	GC% (non-RIP)
DNA	0	NA	NA	5	-1.2	46
DNA/CMC-EnSpm	1	1.11111111111111	48	2	-3.125	39
DNA/Crypton	1	2.75	44	1	-0.4	44
DNA/Ginger	NA	NA	NA	NA	NA	NA
DNA/MULE-F	NA	NA	NA	NA	NA	NA
DNA/MULE-MuDR	0	NA	NA	3	-0.75	42
DNA/MULE-MuDR?	0	NA	NA	1	-0.833333333333333	34
DNA/Maverick	NA	NA	NA	NA	NA	NA
DNA/Merlin	NA	NA	NA	NA	NA	NA
DNA/MuLE-MuDR	547	0.857142857142857	46	756	-0.857142857142857	44
DNA/P	NA	NA	NA	NA	NA	NA
DNA/PIF-Harbinger	302	1.5	28	57	-0.666666666666667	46
DNA/PiggyBac	1	2.46428571428571	32	0	NA	NA
DNA/TcMar	NA	NA	NA	NA	NA	NA
DNA/TcMar-Ant1	0	NA	NA	1	-2.66666666666667	52
DNA/TcMar-Fot1	5289	0.642857142857143	44	6748	-0.583333333333333	44
DNA/TcMar-Mariner	NA	NA	NA	NA	NA	NA
DNA/TcMar-Pogo	0	NA	NA	2	-0.791666666666667	37
DNA/TcMar-Sagan	1	9.9	30	3	-1.2	48
DNA/TcMar-Tc1	280	0.8	46	207	-0.5	50
DNA/hAT	1	1.625	16	0	NA	NA
DNA/hAT-Ac	0	NA	NA	1	-1.08333333333333	44
DNA/hAT-Restless	0	NA	NA	1	-2.2	50
DNA/hAT-Tag1	238	0.863888888888889	32	78	-0.4	36
DNA/hAT-hATw	0	NA	NA	2	-1.95833333333334	46
LINE/CRE	0	NA	NA	1	-1	36
LINE/I	22	1.325	51	17	-0.75	50
LINE/L1	NA	NA	NA	NA	NA	NA
LINE/Penelope	8	3.98571428571428	45	10	-1.14285714285714	48
LINE/Tad1	5111	1	46	4887	-1	50
LINE/Tad1?	10	0.392857142857143	48	14	-1.38095238095238	47
LINE/Zorro	NA	NA	NA	NA	NA	NA
LTR	NA	NA	NA	NA	NA	NA
LTR/Copia	2955	1.46428571428571	28	1121	-0.8	46
LTR/ERV1	NA	NA	NA	NA	NA	NA
LTR/Gypsy	8253	1	44	9160	-0.619047619047619	48
LTR/Ngaro	NA	NA	NA	NA	NA	NA
RC/Helitron	2	1.8	56	2	-3.83333333333333	56
Retroposon	23	2	52	23	-0.7	46
Retroposon?	NA	NA	NA	NA	NA	NA
SINE/Tad1	1	7.6	44	0	NA	NA
SINE/tRNA-Tad1	NA	NA	NA	NA	NA	NA
SINE?	NA	NA	NA	NA	NA	NA
Satellite	0	NA	NA	2	-2.75	50
Unknown	35202	1.22222222222222	36	18164	-0.6	44
Unknown/centromeric	0	NA	NA	1	-1.36363636363636	42
rRNA	73	0.666666666666667	46	137	-0.791666666666667	52
Note
#RIPed_WINs: number of sliding windows with CRI>0
#unRIPed_WINs: number of sliding windows with CRI<0
Families were selected for RIP enriched (highlighted in gray) based on GC% difference (>10) between RIPed and unRIPed windows

## Sheet: G. lozoyensis
G. lozoyensis
TE_family	#RIPed_WINs	CRI (RIP)	GC% (RIP)	#unRIPed_WINs	CRI (non-RIP)	GC% (non-RIP)
DNA	0	NA	NA	5	-1.41666666666667	46
DNA/CMC-EnSpm	1	0.636363636363636	56	0	NA	NA
DNA/Crypton	NA	NA	NA	NA	NA	NA
DNA/Ginger	NA	NA	NA	NA	NA	NA
DNA/MULE-F	0	NA	NA	2	-1.04761904761905	47
DNA/MULE-MuDR	NA	NA	NA	NA	NA	NA
DNA/MULE-MuDR?	NA	NA	NA	NA	NA	NA
DNA/Maverick	NA	NA	NA	NA	NA	NA
DNA/Merlin	NA	NA	NA	NA	NA	NA
DNA/MuLE-MuDR	NA	NA	NA	NA	NA	NA
DNA/P	0	NA	NA	1	-1.71428571428571	40
DNA/PIF-Harbinger	0	NA	NA	2	-4.66666666666667	39
DNA/PiggyBac	NA	NA	NA	NA	NA	NA
DNA/TcMar	NA	NA	NA	NA	NA	NA
DNA/TcMar-Ant1	21	0.828571428571429	44	28	-0.566666666666667	46
DNA/TcMar-Fot1	0	NA	NA	1	-1.2	38
DNA/TcMar-Mariner	4	0.5	49	6	-0.758333333333334	42
DNA/TcMar-Pogo	6	0.9	40	2	-0.916666666666669	39
DNA/TcMar-Sagan	NA	NA	NA	NA	NA	NA
DNA/TcMar-Tc1	23	0.8	46	32	-0.5	46
DNA/hAT	NA	NA	NA	NA	NA	NA
DNA/hAT-Ac	0	NA	NA	1	-1.25	40
DNA/hAT-Restless	NA	NA	NA	NA	NA	NA
DNA/hAT-Tag1	NA	NA	NA	NA	NA	NA
DNA/hAT-hATw	NA	NA	NA	NA	NA	NA
LINE/CRE	NA	NA	NA	NA	NA	NA
LINE/I	NA	NA	NA	NA	NA	NA
LINE/L1	NA	NA	NA	NA	NA	NA
LINE/Penelope	NA	NA	NA	NA	NA	NA
LINE/Tad1	2	1.24761904761905	59	7	-0.833333333333333	54
LINE/Tad1?	NA	NA	NA	NA	NA	NA
LINE/Zorro	0	NA	NA	1	-2.83333333333333	30
LTR	NA	NA	NA	NA	NA	NA
LTR/Copia	298	1.8	26	16	-0.916666666666667	46
LTR/ERV1	NA	NA	NA	NA	NA	NA
LTR/Gypsy	3205	1.8	28	101	-1	48
LTR/Ngaro	NA	NA	NA	NA	NA	NA
RC/Helitron	NA	NA	NA	NA	NA	NA
Retroposon	2	3.38888888888889	47	0	NA	NA
Retroposon?	NA	NA	NA	NA	NA	NA
SINE/Tad1	NA	NA	NA	NA	NA	NA
SINE/tRNA-Tad1	NA	NA	NA	NA	NA	NA
SINE?	NA	NA	NA	NA	NA	NA
Satellite	NA	NA	NA	NA	NA	NA
Unknown	10490	1.75	30	1653	-0.542857142857143	38
Unknown/centromeric	NA	NA	NA	NA	NA	NA
rRNA	73	0.833333333333333	46	110	-0.866666666666666	52
Note
#RIPed_WINs: number of sliding windows with CRI>0
#unRIPed_WINs: number of sliding windows with CRI<0
Families were selected for RIP enriched (highlighted in gray) based on GC% difference (>10) between RIPed and unRIPed windows
