# Supplementary material for: Comparative analyses of the Hymenoscyphus fraxineus and Hymenoscyphus albidus genomes reveals potentially adaptive differences in secondary metabolite and transposable element repertoires
Source: BMC Genomics. 2021 Jul 4;22:503. doi: 10.1186/s12864-021-07837-2 (PMC8254937; doi:10.1186/s12864-021-07837-2)
Supplement: Supplementary file 5 — Additional file 5: [file 12864_2021_7837_MOESM5_ESM.xlsx]

## Sheet: positive selection
Two species comparison
H. fraxineus gene	H. albidus gene	Alignment length	ω	LRT-test, Holm-corrected p	Best uniprot hit
HYFRA_T00011622_1	HYALB_T00005802_1	3318	0.16124	0.009135	Similar to 4CLL7 4-coumarate--CoA ligase-like 7 (Arabidopsis thaliana)
HYFRA_T00002519_1	HYALB_T00012473_1	1797	0.28018	0.000829322	Similar to 4CLL9 4-coumarate--CoA ligase-like 9 (Oryza sativa subsp. japonica)
HYFRA_T00004439_1	HYALB_T00009886_1	2448	0.1271	3.41482e-07	Similar to 8D4.130 Probable succinyl-CoA ligase [ADP-forming] subunit alpha, mitochondrial (Neurospora crassa (strain ATCC 24698 / 74-OR23-1A / CBS 708.71 / DSM 1257 / FGSC 987))
HYFRA_T00008025_1	HYALB_T00010306_1	4950	0.49536	0	Similar to Abca13 ATP-binding cassette sub-family A member 13 (Mus musculus)
HYFRA_T00000331_1	HYALB_T00012129_1	4584	0.12594	2.54841e-12	Similar to ABCC1 Multidrug resistance-associated protein 1 (Gallus gallus)
HYFRA_T00005128_1	HYALB_T00009585_1	4413	0.31668	3.26741e-06	Similar to Abcc2 Canalicular multispecific organic anion transporter 1 (Rattus norvegicus)
HYFRA_T00004676_1	HYALB_T00006690_1	2559	0.17062	1.5353e-05	Similar to abfB Probable alpha-N-arabinofuranosidase B (Aspergillus flavus (strain ATCC 200026 / FGSC A1120 / NRRL 3357 / JCM 12722 / SRRC 167))
HYFRA_T00009218_1	HYALB_T00012360_1	1008	0.17527	0.0270562	Similar to ACLA_073210 Probable endo-1,3(4)-beta-glucanase ACLA_073210 (Aspergillus clavatus (strain ATCC 1007 / CBS 513.65 / DSM 816 / NCTC 3887 / NRRL 1))
HYFRA_T00008355_1	HYALB_T00007940_1	2574	0.12095	4.0329e-07	Similar to Adhfe1 Hydroxyacid-oxoacid transhydrogenase, mitochondrial (Rattus norvegicus)
HYFRA_T00008524_1	HYALB_T00001381_1	2943	0.19229	0	Similar to agdC Probable alpha/beta-glucosidase agdC (Neosartorya fischeri (strain ATCC 1020 / DSM 3700 / FGSC A1164 / NRRL 181))
HYFRA_T00009660_1	HYALB_T00007141_1	2991	0.15175	0.00171995	Similar to ago1 Protein argonaute (Schizosaccharomyces pombe (strain 972 / ATCC 24843))
HYFRA_T00012783_1	HYALB_T00005451_1	2655	0.3316	2.19401e-06	Similar to Aifm2 Apoptosis-inducing factor 2 (Mus musculus)
HYFRA_T00013191_1	HYALB_T00001901_1	1431	0.33143	2.29157e-11	Similar to alcB Alcohol dehydrogenase 2 (Emericella nidulans (strain FGSC A4 / ATCC 38163 / CBS 112.46 / NRRL 194 / M139))
HYFRA_T00000622_1	HYALB_T00009606_1	3162	0.17912	0.00290902	Similar to alp14 Spindle pole body component alp14 (Schizosaccharomyces pombe (strain 972 / ATCC 24843))
HYFRA_T00001044_1	HYALB_T00004220_1	2733	0.17045	0.00537092	Similar to amt1 Ammonium transporter 1 (Schizosaccharomyces pombe (strain 972 / ATCC 24843))
HYFRA_T00006357_1	HYALB_T00011757_1	3276	0.35053	0.00026809	Similar to ANK1 Ankyrin-1 (Homo sapiens)
HYFRA_T00012206_1	HYALB_T00010140_1	6222	0.42175	0.0282554	Similar to ANK1 Ankyrin-1 (Homo sapiens)
HYFRA_T00004292_1	HYALB_T00013223_1	4836	0.59483	5.47143e-11	Similar to Ank1 Ankyrin-1 (Mus musculus)
HYFRA_T00003715_1	HYALB_T00004821_1	2808	0.48597	0.000120334	Similar to Ank1 Ankyrin-1 (Mus musculus)
HYFRA_T00003876_1	HYALB_T00009157_1	3435	0.55534	0.0133237	Similar to ANKHD1 Ankyrin repeat and KH domain-containing protein 1 (Homo sapiens)
HYFRA_T00005633_1	HYALB_T00003547_1	1131	0.37866	0.0089419	Similar to ARDH D-arabinitol 2-dehydrogenase [ribulose-forming] (Scheffersomyces stipitis (strain ATCC 58785 / CBS 6054 / NBRC 10063 / NRRL Y-11545))
HYFRA_T00004448_1	HYALB_T00009876_1	996	0.37812	1.27476e-12	Similar to ark1 Serine/threonine-protein kinase ark1 (Schizosaccharomyces pombe (strain 972 / ATCC 24843))
HYFRA_T00005014_1	HYALB_T00010417_1	609	0.31597	1.68034e-06	Similar to ARL2 ADP-ribosylation factor-like protein 2 (Bos taurus)
HYFRA_T00008753_1	HYALB_T00001868_1	2268	0.2002	1.44107e-08	Similar to ats1 N-acetyltransferase ats1 (Schizosaccharomyces pombe (strain 972 / ATCC 24843))
HYFRA_T00009048_1	HYALB_T00011021_1	1629	0.25623	0.0388304	Similar to avnA Averantin hydroxylase (Aspergillus parasiticus)
HYFRA_T00003743_1	HYALB_T00012030_1	1746	0.8541	4.55827e-09	Similar to B13O8.080 Mitochondrial import protein 1 (Neurospora crassa (strain ATCC 24698 / 74-OR23-1A / CBS 708.71 / DSM 1257 / FGSC 987))
HYFRA_T00005154_1	HYALB_T00013208_1	2580	0.11454	1.36999e-07	Similar to BC1G_06600 Eukaryotic translation initiation factor 3 subunit L (Botryotinia fuckeliana (strain B05.10))
HYFRA_T00007608_1	HYALB_T00011486_1	2391	0.23488	1.60669e-08	Similar to bglL Probable beta-glucosidase L (Neosartorya fumigata (strain CEA10 / CBS 144.89 / FGSC A1163))
HYFRA_T00013578_1	HYALB_T00013227_1	1011	0.32848	0.0325437	Similar to bI1 Probable intron-encoded endonuclease bI1 (Neurospora crassa (strain ATCC 24698 / 74-OR23-1A / CBS 708.71 / DSM 1257 / FGSC 987))
HYFRA_T00002900_1	HYALB_T00001046_1	468	0.25608	0.00119137	Similar to bob1 Probable prefoldin subunit 5 (Schizosaccharomyces pombe (strain 972 / ATCC 24843))
HYFRA_T00006913_1	HYALB_T00013092_1	1968	0.3001	1.03065e-06	Similar to btgE Probable beta-glucosidase btgE (Neosartorya fumigata (strain ATCC MYA-4609 / Af293 / CBS 101355 / FGSC A1100))
HYFRA_T00002809_1	HYALB_T00001651_1	1812	0.54178	2.41867e-11	Similar to caf5 Caffeine resistance protein 5 (Schizosaccharomyces pombe (strain 972 / ATCC 24843))
HYFRA_T00006651_1	HYALB_T00012135_1	1947	0.2877	0.000109076	Similar to CAN1 Arginine permease (Saccharomyces cerevisiae (strain ATCC 204508 / S288c))
HYFRA_T00013975_1	HYALB_T00010435_1	3990	0.29875	7.44242e-09	Similar to Capn9 Calpain-9 (Rattus norvegicus)
HYFRA_T00014044_1	HYALB_T00013179_1	2193	0.20928	0	Similar to ccr-4 Glucose-repressible alcohol dehydrogenase transcriptional effector (Neurospora crassa (strain ATCC 24698 / 74-OR23-1A / CBS 708.71 / DSM 1257 / FGSC 987))
HYFRA_T00013514_1	HYALB_T00000860_1	2562	0.08863	0.00183914	Similar to cct3 T-complex protein 1 subunit gamma (Schizosaccharomyces pombe (strain 972 / ATCC 24843))
HYFRA_T00000964_1	HYALB_T00001139_1	936	0.37505	0.0234618	Similar to cel61a Endoglucanase-4 (Hypocrea jecorina)
HYFRA_T00004233_1	HYALB_T00008877_1	3399	0.08643	0.00355333	Similar to chsG Chitin synthase G (Neosartorya fumigata (strain ATCC MYA-4609 / Af293 / CBS 101355 / FGSC A1100))
HYFRA_T00004766_1	HYALB_T00010620_1	2787	0.46062	0.0168324	Similar to COL24A1 Collagen alpha-1(XXIV) chain (Homo sapiens)
HYFRA_T00000233_1	HYALB_T00004767_1	4059	0.12609	7.0566e-06	Similar to cta3 Calcium-transporting ATPase 3 (Schizosaccharomyces pombe (strain 972 / ATCC 24843))
HYFRA_T00000715_1	HYALB_T00012087_1	1338	0.55032	1.61694e-08	Similar to CTF1-BETA Cutinase transcription factor 1 beta (Fusarium solani subsp. pisi)
HYFRA_T00014171_1	HYALB_T00011924_1	1122	0.15936	0.0228835	Similar to CTS1 Endochitinase 1 (Coccidioides immitis (strain RS))
HYFRA_T00007150_1	HYALB_T00005926_1	3300	0.41625	0.00268268	Similar to CTS2 Endochitinase 2 (Coccidioides posadasii (strain C735))
HYFRA_T00000376_1	HYALB_T00000601_1	822	0.33614	0.00106378	Similar to cwf14 Pre-mRNA-splicing factor cwf14 (Schizosaccharomyces pombe (strain 972 / ATCC 24843))
HYFRA_T00009674_1	HYALB_T00007154_1	1434	0.15941	6.25568e-05	Similar to CYB2 Cytochrome b2, mitochondrial (Hansenula anomala)
HYFRA_T00006606_1	HYALB_T00011437_1	1560	0.23197	0.00723463	Similar to CYP503A1 Ent-kaurene oxidase (Gibberella fujikuroi)
HYFRA_T00006199_1	HYALB_T00007709_1	5751	0.44646	8.91398e-12	Similar to cyt-5 DNA-directed RNA polymerase, mitochondrial (Neurospora crassa (strain ATCC 24698 / 74-OR23-1A / CBS 708.71 / DSM 1257 / FGSC 987))
HYFRA_T00009928_1	HYALB_T00000376_1	1986	0.38264	0.00154901	Similar to DAL81 Transcriptional activator protein DAL81 (Saccharomyces cerevisiae (strain ATCC 204508 / S288c))
HYFRA_T00010248_1	HYALB_T00002828_1	1758	0.18099	5.0014e-05	Similar to dbp9 ATP-dependent RNA helicase dbp9 (Botryotinia fuckeliana (strain B05.10))
HYFRA_T00008055_1	HYALB_T00003797_1	3204	0.31727	0	Similar to DDB_G0289697 FAD-linked oxidoreductase DDB_G0289697 (Dictyostelium discoideum)
HYFRA_T00000642_1	HYALB_T00012159_1	2646	0.94636	1.27476e-12	Similar to DIA4 Serine--tRNA ligase, mitochondrial (Saccharomyces cerevisiae (strain ATCC 204508 / S288c))
HYFRA_T00001955_1	HYALB_T00011158_1	1803	0.22178	0.00486419	Similar to dsk1 Protein kinase dsk1 (Schizosaccharomyces pombe (strain 972 / ATCC 24843))
HYFRA_T00009157_1	HYALB_T00000289_1	1821	0.30321	0	Similar to eaf3 Chromatin modification-related protein eaf3 (Neosartorya fumigata (strain ATCC MYA-4609 / Af293 / CBS 101355 / FGSC A1100))
HYFRA_T00008943_1	HYALB_T00013584_1	3264	0.20951	1.33313e-09	Similar to ecm33 Protein ecm33 (Neosartorya fumigata (strain ATCC MYA-4609 / Af293 / CBS 101355 / FGSC A1100))
HYFRA_T00012143_1	HYALB_T00000710_1	780	0.67225	0.00981092	Similar to eglD Probable endo-beta-1,4-glucanase D (Aspergillus kawachii (strain NBRC 4308))
HYFRA_T00001199_1	HYALB_T00004495_1	1092	0.81267	3.75361e-05	Similar to eglD Probable endo-beta-1,4-glucanase D (Aspergillus terreus (strain NIH 2624 / FGSC A1156))
HYFRA_T00007953_1	HYALB_T00007895_1	2232	0.27717	5.89693e-09	Similar to ENP2 Ribosome biogenesis protein ENP2 (Saccharomyces cerevisiae (strain ATCC 204508 / S288c))
HYFRA_T00011323_1	HYALB_T00011887_1	990	0.47908	0.0016416	Similar to fadE12 Acyl-CoA dehydrogenase fadE12 (Mycobacterium tuberculosis)
HYFRA_T00006923_1	HYALB_T00002885_1	879	0.498	0.000222473	Similar to fahd2 Fumarylacetoacetate hydrolase domain-containing protein 2 homolog (Dictyostelium discoideum)
HYFRA_T00005149_1	HYALB_T00012105_1	2883	0.4402	0.0123586	Similar to fem1c Protein fem-1 homolog C (Xenopus laevis)
HYFRA_T00000903_1	HYALB_T00006729_1	3792	0.20048	0.00192024	Similar to FET3 Iron transport multicopper oxidase FET3 (Kluyveromyces lactis (strain ATCC 8585 / CBS 2359 / DSM 70799 / NBRC 1267 / NRRL Y-1140 / WM37))
HYFRA_T00007975_1	HYALB_T00007873_1	759	0.27826	2.90008e-06	Similar to fmp521 Protein fmp52-1, mitochondrial (Neosartorya fischeri (strain ATCC 1020 / DSM 3700 / FGSC A1164 / NRRL 181))
HYFRA_T00009742_1	HYALB_T00011354_1	1452	0.39146	2.54841e-12	Similar to ftmMT O-methyltransferase FtmD (Neosartorya fischeri (strain ATCC 1020 / DSM 3700 / FGSC A1164 / NRRL 181))
HYFRA_T00004367_1	HYALB_T00011046_1	1803	0.16927	0.000306735	Similar to ftmP450-2 Fumitremorgin C synthase (Neosartorya fumigata (strain ATCC MYA-4609 / Af293 / CBS 101355 / FGSC A1100))
HYFRA_T00008109_1	HYALB_T00010878_1	1785	0.37658	2.0958e-06	Similar to ftmP450-3 Fumitremorgin C monooxygenase (Neosartorya fumigata (strain ATCC MYA-4609 / Af293 / CBS 101355 / FGSC A1100))
HYFRA_T00006580_1	HYALB_T00007479_1	1047	0.3229	0.000233635	Similar to GLG5 Ligninase LG5 (Phanerochaete chrysosporium)
HYFRA_T00012645_1	HYALB_T00010581_1	6399	0.07415	9.69083e-10	Similar to glt1 Putative glutamate synthase [NADPH] (Schizosaccharomyces pombe (strain 972 / ATCC 24843))
HYFRA_T00006611_1	HYALB_T00011432_1	2763	0.67345	0.00607373	Similar to gpi-11 Glycosylphosphatidylinositol anchor biosynthesis protein 11 (Neurospora crassa (strain ATCC 24698 / 74-OR23-1A / CBS 708.71 / DSM 1257 / FGSC 987))
HYFRA_T00001685_1	HYALB_T00009281_1	903	0.22351	0.00114916	Similar to gra-orf6 Granaticin polyketide synthase putative ketoacyl reductase 2 (Streptomyces violaceoruber)
HYFRA_T00001433_1	HYALB_T00003266_1	1050	0.20226	0.000261617	Similar to HAP5 Transcriptional activator HAP5 (Saccharomyces cerevisiae (strain ATCC 204508 / S288c))
HYFRA_T00005413_1	HYALB_T00006499_1	2793	0.31887	0.0087475	Similar to het-6 Heterokaryon incompatibility protein 6, OR allele (Neurospora crassa (strain ATCC 24698 / 74-OR23-1A / CBS 708.71 / DSM 1257 / FGSC 987))
HYFRA_T00010791_1	HYALB_T00009213_1	5031	0.38329	1.84494e-09	Similar to HET-E1 Vegetative incompatibility protein HET-E-1 (Podospora anserina)
HYFRA_T00007602_1	HYALB_T00011492_1	1797	0.61132	0.0465409	Similar to HET-E1 Vegetative incompatibility protein HET-E-1 (Podospora anserina)
HYFRA_T00007172_1	HYALB_T00008253_1	1332	0.27817	1.45743e-09	Similar to hhp1 Casein kinase I homolog hhp1 (Schizosaccharomyces pombe (strain 972 / ATCC 24843))
HYFRA_T00003415_1	HYALB_T00011575_1	4401	0.14205	3.82128e-12	Similar to hir-1 Protein hir-1 (Neurospora crassa (strain ATCC 24698 / 74-OR23-1A / CBS 708.71 / DSM 1257 / FGSC 987))
HYFRA_T00008736_1	HYALB_T00002654_1	1683	0.30606	6.61546e-11	Similar to HNM1 Choline transport protein (Saccharomyces cerevisiae (strain ATCC 204508 / S288c))
HYFRA_T00012893_1	HYALB_T00013623_1	4611	0.10001	4.24713e-05	Similar to hrp3 Chromodomain helicase hrp3 (Schizosaccharomyces pombe (strain 972 / ATCC 24843))
HYFRA_T00014208_1	HYALB_T00010810_1	1950	0.0466	9.15455e-08	Similar to hsps-1 Heat shock 70 kDa protein (Neurospora crassa (strain ATCC 24698 / 74-OR23-1A / CBS 708.71 / DSM 1257 / FGSC 987))
HYFRA_T00013577_1	HYALB_T00013780_1	2478	0.4281	1.08584e-09	Similar to I-AniI Intron-encoded DNA endonuclease I-AniI (Emericella nidulans)
HYFRA_T00009422_1	HYALB_T00002401_1	975	0.34238	0.0161441	Similar to IFR Isoflavone reductase (Pisum sativum)
HYFRA_T00010181_1	HYALB_T00005112_1	1638	0.19791	0.045717	Similar to JEN1 Carboxylic acid transporter protein homolog (Saccharomyces cerevisiae (strain ATCC 204508 / S288c))
HYFRA_T00002528_1	HYALB_T00012483_1	3243	0.33657	0.00256797	Similar to kdm8 Lysine-specific demethylase 8 (Xenopus tropicalis)
HYFRA_T00002120_1	HYALB_T00003094_1	1536	0.33797	0.0203781	Similar to LAC12 Lactose permease (Kluyveromyces lactis (strain ATCC 8585 / CBS 2359 / DSM 70799 / NBRC 1267 / NRRL Y-1140 / WM37))
HYFRA_T00005100_1	HYALB_T00010246_1	2907	0.26125	8.53957e-06	Similar to las21 GPI ethanolamine phosphate transferase 2 (Neosartorya fumigata (strain ATCC MYA-4609 / Af293 / CBS 101355 / FGSC A1100))
HYFRA_T00011848_1	HYALB_T00006409_1	2187	0.26753	0.00310356	Similar to lcc2 Laccase-2 (Botryotinia fuckeliana)
HYFRA_T00006450_1	HYALB_T00003833_1	3612	0.33025	0.000423237	Similar to lgrD Linear gramicidin synthase subunit D (Brevibacillus parabrevis)
HYFRA_T00012526_1	HYALB_T00013658_1	780	0.46321	5.52204e-05	Similar to linX 2,5-dichloro-2,5-cyclohexadiene-1,4-diol dehydrogenase (Sphingomonas paucimobilis)
HYFRA_T00003353_1	HYALB_T00010143_1	6828	0.24176	4.07375e-05	Similar to lovB Lovastatin nonaketide synthase (Aspergillus terreus (strain NIH 2624 / FGSC A1156))
HYFRA_T00000809_1	HYALB_T00009551_1	438	0.52948	0.00160612	Similar to Lsm4 U6 snRNA-associated Sm-like protein LSm4 (Mus musculus)
HYFRA_T00009603_1	HYALB_T00007091_1	1536	0.3746	7.66034e-05	Similar to mae1 Malic acid transport protein (Schizosaccharomyces pombe (strain 972 / ATCC 24843))
HYFRA_T00011147_1	HYALB_T00012416_1	1287	0.21836	0.00748565	Similar to MCH5 Riboflavin transporter MCH5 (Saccharomyces cerevisiae (strain ATCC 204508 / S288c))
HYFRA_T00001902_1	HYALB_T00008075_1	834	0.27704	0.00109387	Similar to MexAM1_META1p0182 Uncharacterized oxidoreductase MexAM1_META1p0182 (Methylobacterium extorquens (strain ATCC 14718 / DSM 1338 / AM1))
HYFRA_T00001671_1	HYALB_T00008150_1	1566	0.35461	0.00831678	Similar to mfs2 Uncharacterized transporter mfs2 (Schizosaccharomyces pombe (strain 972 / ATCC 24843))
HYFRA_T00000530_1	HYALB_T00002437_1	2427	0.37802	1.11201e-05	Similar to mii 3-methylitaconate isomerase (Eubacterium barkeri)
HYFRA_T00004498_1	HYALB_T00001537_1	1905	0.88128	0.00217786	Similar to MM_0045 Putative ankyrin repeat protein MM_0045 (Methanosarcina mazei (strain ATCC BAA-159 / DSM 3647 / Goe1 / Go1 / JCM 11833 / OCM 88))
HYFRA_T00000684_1	HYALB_T00007797_1	2826	0.31387	0.0034787	Similar to MSP1 Protein MSP1 (Saccharomyces cerevisiae (strain ATCC 204508 / S288c))
HYFRA_T00013730_1	HYALB_T00007549_1	3147	0.63638	0	Similar to mss116 ATP-dependent RNA helicase mss116, mitochondrial (Neosartorya fumigata (strain ATCC MYA-4609 / Af293 / CBS 101355 / FGSC A1100))
HYFRA_T00011296_1	HYALB_T00006567_1	2787	0.21209	0.000348713	Similar to MTP3 Metal tolerance protein 3 (Oryza sativa subsp. japonica)
HYFRA_T00010076_1	HYALB_T00007439_1	2376	0.15752	2.292e-06	Similar to mug72 Meiotically up-regulated gene 72 protein (Schizosaccharomyces pombe (strain 972 / ATCC 24843))
HYFRA_T00002401_1	HYALB_T00005497_1	3261	0.16084	2.04627e-05	Similar to NAA16 N-alpha-acetyltransferase 16, NatA auxiliary subunit (Homo sapiens)
HYFRA_T00013582_1	HYALB_T00008459_1	681	0.45519	7.27128e-06	Similar to ND1 NADH-ubiquinone oxidoreductase chain 1 (Trichophyton rubrum)
HYFRA_T00013648_1	HYALB_T00008453_1	1341	0.56937	2.21782e-07	Similar to ND2 NADH-ubiquinone oxidoreductase chain 2 (Podospora anserina (strain S / ATCC MYA-4624 / DSM 980 / FGSC 10383))
HYFRA_T00006796_1	HYALB_T00002174_1	807	0.20193	0.000236385	Similar to nep2 NEDD8-specific protease 2 (Schizosaccharomyces pombe (strain 972 / ATCC 24843))
HYFRA_T00006560_1	HYALB_T00012447_1	2346	0.25135	0	Similar to nirA Nitrogen assimilation transcription factor nirA (Emericella nidulans (strain FGSC A4 / ATCC 38163 / CBS 112.46 / NRRL 194 / M139))
HYFRA_T00010025_1	HYALB_T00004685_1	9969	0.3218	0.00040298	Similar to NRPS14 Nonribosomal peptide synthetase 14 (Neosartorya fumigata (strain ATCC MYA-4609 / Af293 / CBS 101355 / FGSC A1100))
HYFRA_T00010274_1	HYALB_T00013767_1	1629	0.49868	1.47486e-10	Similar to NRT1 Nicotinamide riboside transporter 1 (Saccharomyces cerevisiae (strain ATCC 204508 / S288c))
HYFRA_T00006613_1	HYALB_T00011429_1	3087	0.09143	0.00109105	Similar to nuc-2 Ankyrin repeat protein nuc-2 (Neurospora crassa (strain ATCC 24698 / 74-OR23-1A / CBS 708.71 / DSM 1257 / FGSC 987))
HYFRA_T00002971_1	HYALB_T00002602_1	972	0.19926	3.07092e-08	Similar to nucS Nuclease S1 (Aspergillus oryzae (strain ATCC 42149 / RIB 40))
HYFRA_T00005790_1	HYALB_T00001285_1	417	0.44636	1.31252e-06	Similar to nuo-12 Acyl carrier protein, mitochondrial (Neurospora crassa (strain ATCC 24698 / 74-OR23-1A / CBS 708.71 / DSM 1257 / FGSC 987))
HYFRA_T00012911_1	HYALB_T00001748_1	6450	0.2752	0	Similar to nup107 Nucleoporin nup107 (Schizosaccharomyces pombe (strain 972 / ATCC 24843))
HYFRA_T00011702_1	HYALB_T00000550_1	1143	0.36817	0.0340568	Similar to och1 Initiation-specific alpha-1,6-mannosyltransferase (Schizosaccharomyces pombe (strain 972 / ATCC 24843))
HYFRA_T00001490_1	HYALB_T00003322_1	1536	0.18071	0.00730877	Similar to PDA6-1 Pisatin demethylase (Fusarium solani subsp. pisi)
HYFRA_T00002163_1	HYALB_T00005023_1	2586	0.46847	0.000238931	Similar to pgaX Probable exopolygalacturonase X (Neosartorya fumigata (strain ATCC MYA-4609 / Af293 / CBS 101355 / FGSC A1100))
HYFRA_T00013957_1	HYALB_T00011677_1	3174	0.40871	0.00415149	Similar to pho2 4-nitrophenylphosphatase (Schizosaccharomyces pombe (strain 972 / ATCC 24843))
HYFRA_T00003777_1	HYALB_T00003703_1	1707	0.2744	1.68964e-06	Similar to PHO8 Repressible alkaline phosphatase (Saccharomyces cerevisiae (strain ATCC 204508 / S288c))
HYFRA_T00010747_1	HYALB_T00007047_1	6228	0.13256	0.000160239	Similar to pla1 Poly(A) polymerase pla1 (Schizosaccharomyces pombe (strain 972 / ATCC 24843))
HYFRA_T00002183_1	HYALB_T00013798_1	1554	0.79997	4.32597e-06	Similar to plyA Probable pectate lyase A (Neosartorya fumigata (strain ATCC MYA-4609 / Af293 / CBS 101355 / FGSC A1100))
HYFRA_T00000550_1	HYALB_T00002468_1	339	0.36374	0.0336548	Similar to PMP3 Plasma membrane proteolipid 3 (Gibberella zeae (strain PH-1 / ATCC MYA-4620 / FGSC 9075 / NRRL 31084))
HYFRA_T00006543_1	HYALB_T00011295_1	1617	0.67969	1.48142e-09	Similar to ppsC Phthiocerol synthesis polyketide synthase type I PpsC (Mycobacterium tuberculosis)
HYFRA_T00008828_1	HYALB_T00001798_1	1878	1.42338	0.0120344	Similar to PRS Proline--tRNA ligase, cytoplasmic (Candida albicans)
HYFRA_T00004890_1	HYALB_T00002257_1	3027	0.15444	0.00779397	Similar to pteN Phosphatidylinositol 3,4,5-trisphosphate 3-phosphatase and dual-specificity protein phosphatase PTEN (Dictyostelium discoideum)
HYFRA_T00010399_1	HYALB_T00006614_1	1533	0.7647	0.000514721	Similar to QDR1 Quinidine resistance protein 1 (Saccharomyces cerevisiae (strain ATCC 204508 / S288c))
HYFRA_T00007865_1	HYALB_T00003400_1	7326	0.13279	6.86931e-11	Similar to RAV1 Regulator of V-ATPase in vacuolar membrane protein 1 (Saccharomyces cerevisiae (strain ATCC 204508 / S288c))
HYFRA_T00013937_1	HYALB_T00011898_1	1647	0.39968	0.00118011	Similar to rco-3 Probable glucose transporter rco-3 (Neurospora crassa (strain ATCC 24698 / 74-OR23-1A / CBS 708.71 / DSM 1257 / FGSC 987))
HYFRA_T00011813_1	HYALB_T00013554_1	8013	0.29708	0	Similar to REV3 DNA polymerase zeta catalytic subunit (Saccharomyces cerevisiae (strain ATCC 204508 / S288c))
HYFRA_T00012749_1	HYALB_T00012392_1	3831	0.53078	0.000309821	Similar to RF_0381 Putative ankyrin repeat protein RF_0381 (Rickettsia felis (strain ATCC VR-1525 / URRWXCal2))
HYFRA_T00013426_1	HYALB_T00007568_1	1461	0.15894	0.000841617	Similar to rnc1 RNA-binding protein rnc1 (Schizosaccharomyces pombe (strain 972 / ATCC 24843))
HYFRA_T00002253_1	HYALB_T00007541_1	1191	0.30967	0.011269	Similar to RPA1163 Fluoroacetate dehalogenase (Rhodopseudomonas palustris (strain ATCC BAA-98 / CGA009))
HYFRA_T00005487_1	HYALB_T00008813_1	459	0.39206	8.4995e-07	Similar to RPB9 DNA-directed RNA polymerase II subunit RPB9 (Ashbya gossypii (strain ATCC 10895 / CBS 109.51 / FGSC 9923 / NRRL Y-1056))
HYFRA_T00005028_1	HYALB_T00003950_1	561	0.09459	0.0214268	Similar to rpl-17 60S ribosomal protein L17 (Neurospora crassa (strain ATCC 24698 / 74-OR23-1A / CBS 708.71 / DSM 1257 / FGSC 987))
HYFRA_T00007497_1	HYALB_T00010383_1	3687	0.08395	1.69789e-08	Similar to rse1 Pre-mRNA-splicing factor rse1 (Emericella nidulans (strain FGSC A4 / ATCC 38163 / CBS 112.46 / NRRL 194 / M139))
HYFRA_T00009468_1	HYALB_T00013820_1	2790	0.15606	0.000478078	Similar to RSN1 Uncharacterized protein RSN1 (Saccharomyces cerevisiae (strain ATCC 204508 / S288c))
HYFRA_T00007317_1	HYALB_T00006236_1	3735	0.28728	0.000218203	Similar to RVB1 RuvB-like helicase 1 (Gibberella zeae (strain PH-1 / ATCC MYA-4620 / FGSC 9075 / NRRL 31084))
HYFRA_T00007885_1	HYALB_T00010326_1	7053	0.45364	1.86575e-05	Similar to SACS Sacsin (Homo sapiens)
HYFRA_T00005257_1	HYALB_T00011314_1	3747	0.35361	1.27476e-12	Similar to scap Sterol regulatory element-binding protein cleavage-activating protein (Xenopus laevis)
HYFRA_T00008628_1	HYALB_T00013785_1	1335	0.47521	0.019236	Similar to SCW4 Probable family 17 glucosidase SCW4 (Saccharomyces cerevisiae (strain ATCC 204508 / S288c))
HYFRA_T00006773_1	HYALB_T00012175_1	2961	0.14806	1.43684e-10	Similar to sec26 Coatomer subunit beta (Schizosaccharomyces pombe (strain 972 / ATCC 24843))
HYFRA_T00000638_1	HYALB_T00012163_1	2772	0.31945	0.000101454	Similar to sec59 Dolichol kinase sec59 (Schizosaccharomyces pombe (strain 972 / ATCC 24843))
HYFRA_T00008494_1	HYALB_T00008045_1	1590	0.26142	8.83749e-06	Similar to slm1 Cytoskeletal signaling protein slm1 (Schizosaccharomyces pombe (strain 972 / ATCC 24843))
HYFRA_T00008074_1	HYALB_T00012488_1	1911	0.25112	5.17064e-10	Similar to snx-41 Sorting nexin-41 (Neurospora crassa (strain ATCC 24698 / 74-OR23-1A / CBS 708.71 / DSM 1257 / FGSC 987))
HYFRA_T00012420_1	HYALB_T00013099_1	2175	0.53307	0	Similar to sol5 Bifunctional solanapyrone synthase (Alternaria solani)
HYFRA_T00010712_1	HYALB_T00009115_1	2748	0.26022	0.0226399	Similar to SPAC11D3.18c Uncharacterized transporter C11D3.18C (Schizosaccharomyces pombe (strain 972 / ATCC 24843))
HYFRA_T00002643_1	HYALB_T00000152_1	3327	0.25569	0	Similar to SPAC139.03 Uncharacterized transcriptional regulatory protein C139.03 (Schizosaccharomyces pombe (strain 972 / ATCC 24843))
HYFRA_T00007841_1	HYALB_T00003426_1	3150	0.31035	0.000366843	Similar to SPAC17A2.12 Uncharacterized ATP-dependent helicase C17A2.12 (Schizosaccharomyces pombe (strain 972 / ATCC 24843))
HYFRA_T00008059_1	HYALB_T00010316_1	2733	0.10437	0.00018931	Similar to SPAC17G8.06c Putative dihydroxy-acid dehydratase, mitochondrial (Schizosaccharomyces pombe (strain 972 / ATCC 24843))
HYFRA_T00012661_1	HYALB_T00010565_1	771	0.44175	0.035928	Similar to SPAC1B3.06c Uncharacterized methyltransferase C1B3.06c (Schizosaccharomyces pombe (strain 972 / ATCC 24843))
HYFRA_T00013465_1	HYALB_T00001931_1	3810	0.31915	0	Similar to SPAC2F7.07c Uncharacterized protein C2F7.07c (Schizosaccharomyces pombe (strain 972 / ATCC 24843))
HYFRA_T00000128_1	HYALB_T00003355_1	1443	0.56227	0	Similar to SPAC328.05 Uncharacterized RNA-binding protein C328.05 (Schizosaccharomyces pombe (strain 972 / ATCC 24843))
HYFRA_T00011536_1	HYALB_T00007713_1	936	0.11056	0.0306111	Similar to SPAC328.09 Probable mitochondrial 2-oxodicarboxylate carrier (Schizosaccharomyces pombe (strain 972 / ATCC 24843))
HYFRA_T00010403_1	HYALB_T00006608_1	1917	0.22653	1.13954e-07	Similar to SPAC3H1.06c Uncharacterized transporter C3H1.06c (Schizosaccharomyces pombe (strain 972 / ATCC 24843))
HYFRA_T00011897_1	HYALB_T00008092_1	1032	0.31001	5.48055e-06	Similar to SPAC4D7.02c Phosphatidylglycerol phospholipase C (Schizosaccharomyces pombe (strain 972 / ATCC 24843))
HYFRA_T00008829_1	HYALB_T00001797_1	1014	0.24437	1.68404e-07	Similar to SPAC823.07 Protein PER1 homolog (Schizosaccharomyces pombe (strain 972 / ATCC 24843))
HYFRA_T00007529_1	HYALB_T00006181_1	1053	0.42322	1.46447e-06	Similar to SPAPB24D3.08c Zinc-type alcohol dehydrogenase-like protein PB24D3.08c (Schizosaccharomyces pombe (strain 972 / ATCC 24843))
HYFRA_T00013580_1	HYALB_T00013230_1	1467	0.5061	2.65066e-08	Similar to SPBC1773.03c Uncharacterized aminotransferase C1771.03c (Schizosaccharomyces pombe (strain 972 / ATCC 24843))
HYFRA_T00004009_1	HYALB_T00002015_1	4155	0.1876	0.000344003	Similar to SPBC17D11.08 Uncharacterized WD repeat-containing protein C17D11.08 (Schizosaccharomyces pombe (strain 972 / ATCC 24843))
HYFRA_T00005153_1	HYALB_T00013207_1	1581	0.22948	3.82617e-06	Similar to SPBC25B2.10 Universal stress protein A family protein C25B2.10 (Schizosaccharomyces pombe (strain 972 / ATCC 24843))
HYFRA_T00012210_1	HYALB_T00010136_1	1710	0.16966	0.0402009	Similar to SPBC2F12.12c Uncharacterized protein C2F12.12c (Schizosaccharomyces pombe (strain 972 / ATCC 24843))
HYFRA_T00006800_1	HYALB_T00002169_1	4203	0.13376	4.15843e-08	Similar to SPBC3D6.12 Uncharacterized WD repeat-containing protein C3D6.12 (Schizosaccharomyces pombe (strain 972 / ATCC 24843))
HYFRA_T00011123_1	HYALB_T00005207_1	1089	0.28474	0.0327567	Similar to SPCC1494.01 UPF0676 protein C1494.01 (Schizosaccharomyces pombe (strain 972 / ATCC 24843))
HYFRA_T00013858_1	HYALB_T00010076_1	1035	0.20814	6.913e-09	Similar to SPCC5E4.05c Putative monoglyceride lipase (Schizosaccharomyces pombe (strain 972 / ATCC 24843))
HYFRA_T00003543_1	HYALB_T00002570_1	3708	0.30378	3.72245e-07	Similar to spe-1 Ornithine decarboxylase (Neurospora crassa (strain ATCC 24698 / 74-OR23-1A / CBS 708.71 / DSM 1257 / FGSC 987))
HYFRA_T00012200_1	HYALB_T00013477_1	2451	0.05823	0.000947849	Similar to srpA Signal recognition particle 54 kDa protein homolog (Aspergillus niger)
HYFRA_T00007954_1	HYALB_T00007896_1	4590	0.25414	0.00684811	Similar to SSN2 Mediator of RNA polymerase II transcription subunit 13 (Phaeosphaeria nodorum (strain SN15 / ATCC MYA-4574 / FGSC 10173))
HYFRA_T00013168_1	HYALB_T00012071_1	1317	0.15286	1.98412e-06	Similar to SSN3 Serine/threonine-protein kinase SSN3 (Chaetomium globosum (strain ATCC 6205 / CBS 148.51 / DSM 1962 / NBRC 6347 / NRRL 1970))
HYFRA_T00002118_1	HYALB_T00003092_1	867	0.43873	0.0464164	Similar to stcC Putative sterigmatocystin biosynthesis peroxidase stcC (Emericella nidulans (strain FGSC A4 / ATCC 38163 / CBS 112.46 / NRRL 194 / M139))
HYFRA_T00012643_1	HYALB_T00010583_1	1521	0.48036	0.000963769	Similar to stcF Probable sterigmatocystin biosynthesis P450 monooxygenase stcF (Emericella nidulans (strain FGSC A4 / ATCC 38163 / CBS 112.46 / NRRL 194 / M139))
HYFRA_T00002823_1	HYALB_T00001635_1	2172	0.12471	7.20866e-08	Similar to taf5 Transcription initiation factor TFIID subunit 5 (Schizosaccharomyces pombe (strain 972 / ATCC 24843))
HYFRA_T00007344_1	HYALB_T00006213_1	2514	0.53612	0.00933062	Similar to tah18 NADPH-dependent diflavin oxidoreductase 1 (Neosartorya fumigata (strain ATCC MYA-4609 / Af293 / CBS 101355 / FGSC A1100))
HYFRA_T00006219_1	HYALB_T00007689_1	8070	0.07085	0.00321074	Similar to TAO3 Cell morphogenesis protein PAG1 (Saccharomyces cerevisiae (strain ATCC 204508 / S288c))
HYFRA_T00005544_1	HYALB_T00013491_1	2178	0.22047	0.0319452	Similar to tfg1 Transcription initiation factor IIF subunit alpha (Schizosaccharomyces pombe (strain 972 / ATCC 24843))
HYFRA_T00006499_1	HYALB_T00007955_1	1575	0.44821	0	Similar to TOXA Putative HC-toxin efflux carrier TOXA (Cochliobolus carbonum)
HYFRA_T00002717_1	HYALB_T00000078_1	1623	0.26078	0.000448317	Similar to TPO2 Polyamine transporter 2 (Saccharomyces cerevisiae (strain ATCC 204508 / S288c))
HYFRA_T00005663_1	HYALB_T00005411_1	2316	0.35871	0.00112001	Similar to TRI11 Isotrichodermin C-15 hydroxylase (Fusarium sporotrichioides)
HYFRA_T00002262_1	HYALB_T00007531_1	1545	0.37668	0.00156504	Similar to TRI11 Isotrichodermin C-15 hydroxylase (Fusarium sporotrichioides)
HYFRA_T00001392_1	HYALB_T00000477_1	1758	0.13736	0.00577717	Similar to TRI11 Isotrichodermin C-15 hydroxylase (Fusarium sporotrichioides)
HYFRA_T00010584_1	HYALB_T00008677_1	3492	0.18245	0.0480991	Similar to trt1 Telomerase reverse transcriptase (Schizosaccharomyces pombe (strain 972 / ATCC 24843))
HYFRA_T00004395_1	HYALB_T00008024_1	3048	0.30806	5.09459e-12	Similar to trz1 Ribonuclease Z 1 (Schizosaccharomyces pombe (strain 972 / ATCC 24843))
HYFRA_T00007933_1	HYALB_T00006907_1	780	0.25224	0.0039269	Similar to ubc8 Ubiquitin-conjugating enzyme E2 8 (Schizosaccharomyces pombe (strain 972 / ATCC 24843))
HYFRA_T00010445_1	HYALB_T00008419_1	5085	0.68913	2.93719e-09	Similar to ulp2 Ubiquitin-like-specific protease 2 (Schizosaccharomyces pombe (strain 972 / ATCC 24843))
HYFRA_T00013645_1	HYALB_T00008455_1	1371	0.44725	0	Similar to Uncharacterized 49.1 kDa protein in ND3 intron (Podospora anserina (strain S / ATCC MYA-4624 / DSM 980 / FGSC 10383))
HYFRA_T00010564_1	HYALB_T00012819_1	1245	0.44179	1.27476e-12	Similar to xdhA Probable D-xylulose reductase A (Emericella nidulans (strain FGSC A4 / ATCC 38163 / CBS 112.46 / NRRL 194 / M139))
HYFRA_T00011760_1	HYALB_T00004577_1	957	0.18496	0.00186769	Similar to yfjR Uncharacterized oxidoreductase YfjR (Bacillus subtilis (strain 168))
HYFRA_T00005828_1	HYALB_T00001324_1	4776	0.10684	0.0337154	Similar to YIL108W Putative zinc metalloproteinase YIL108W (Saccharomyces cerevisiae (strain ATCC 204508 / S288c))
HYFRA_T00006897_1	HYALB_T00008918_1	5970	0.40161	0	Similar to YLR241W Uncharacterized membrane protein YLR241W (Saccharomyces cerevisiae (strain ATCC 204508 / S288c))
HYFRA_T00002010_1	HYALB_T00008628_1	2682	0.30434	2.38945e-10	Similar to yngI Putative acyl-CoA synthetase YngI (Bacillus subtilis (strain 168))
HYFRA_T00000245_1	HYALB_T00004779_1	3513	0.34109	4.28361e-08	Similar to yngI Putative acyl-CoA synthetase YngI (Bacillus subtilis (strain 168))

## Sheet: different ω
Genes with different evolutionary rates on the two branches leading to the Hymenoscyphus species
H. fraxineus gene	H. albidus gene	G. lozoyensis gene	Alignment length	LRT test, Holm corrected p	Best Uniprot hit
HYFRA_T00008832_1	HYALB_T00001794_1	GLAIO_T00002850_1	525	0.00162808	Protein of unknown function
HYFRA_T00006822_1	HYALB_T00002147_1	GLAIO_T00001932_1	1950	0.0181338	Protein of unknown function
HYFRA_T00012192_1	HYALB_T00011417_1	GLAIO_T00001454_1	1071	0.015989	Similar to adh Alcohol dehydrogenase (Geobacillus stearothermophilus)
HYFRA_T00009192_1	HYALB_T00000318_1	GLAIO_T00011974_1	1839	0.00407174	Similar to Peptide-N4-(N-acetyl-beta-glucosaminyl)asparagine amidase A (Prunus dulcis)
HYFRA_T00005641_1	HYALB_T00003538_1	GLAIO_T00008362_1	4608	0.00437067	Similar to rdr1 RNA-dependent RNA polymerase 1 (Schizosaccharomyces pombe (strain 972 / ATCC 24843))
HYFRA_T00009778_1	HYALB_T00001408_1	GLAIO_T00008379_1	279	4.22898e-05	Similar to dad4 DASH complex subunit dad4 (Schizosaccharomyces pombe (strain 972 / ATCC 24843))
HYFRA_T00000718_1	HYALB_T00012496_1	GLAIO_T00008343_1	1176	1.42457e-06	Protein of unknown function
HYFRA_T00005100_1	HYALB_T00010246_1	GLAIO_T00007314_1	3009	0.00165718	Similar to las21 GPI ethanolamine phosphate transferase 2 (Neosartorya fumigata (strain ATCC MYA-4609 / Af293 / CBS 101355 / FGSC A1100))
HYFRA_T00002151_1	HYALB_T00005015_1	GLAIO_T00003860_1	1782	0.00224224	Protein of unknown function
HYFRA_T00006560_1	HYALB_T00012447_1	GLAIO_T00005383_1	2421	2.97522e-07	Similar to nirA Nitrogen assimilation transcription factor nirA (Emericella nidulans (strain FGSC A4 / ATCC 38163 / CBS 112.46 / NRRL 194 / M139))
HYFRA_T00005191_1	HYALB_T00010029_1	GLAIO_T00007508_1	1221	0.00126287	Similar to ybdR Uncharacterized zinc-type alcohol dehydrogenase-like protein YbdR (Escherichia coli (strain K12))
HYFRA_T00006357_1	HYALB_T00011757_1	GLAIO_T00002742_1	4587	0.00264239	Similar to ANK1 Ankyrin-1 (Homo sapiens)
HYFRA_T00012061_1	HYALB_T00002344_1	GLAIO_T00003064_1	2907	0.0057907	Similar to SPAC57A7.06 Uncharacterized protein C57A7.06 (Schizosaccharomyces pombe (strain 972 / ATCC 24843))
HYFRA_T00001822_1	HYALB_T00005692_1	GLAIO_T00008753_1	3603	0.0102359	Protein of unknown function
HYFRA_T00008025_1	HYALB_T00010306_1	GLAIO_T00004887_1	5031	0.0103576	Similar to Abca13 ATP-binding cassette sub-family A member 13 (Mus musculus)
HYFRA_T00013172_1	HYALB_T00009831_1	GLAIO_T00010747_1	4950	1.71491e-05	Protein of unknown function
HYFRA_T00000728_1	HYALB_T00011944_1	GLAIO_T00008338_1	795	0.000537964	Similar to fabG 3-oxoacyl-[acyl-carrier-protein] reductase FabG (Thermotoga maritima (strain ATCC 43589 / MSB8 / DSM 3109 / JCM 10099))
HYFRA_T00000715_1	HYALB_T00012087_1	GLAIO_T00008346_1	2127	0.0383375	Similar to CTF1-BETA Cutinase transcription factor 1 beta (Fusarium solani subsp. pisi)
HYFRA_T00003726_1	HYALB_T00013432_1	GLAIO_T00001707_1	435	0.00727007	Protein of unknown function
HYFRA_T00014227_1	HYALB_T00006797_1	GLAIO_T00012267_1	4422	0.00592831	Protein of unknown function
HYFRA_T00007079_1	HYALB_T00004318_1	GLAIO_T00000535_1	1887	0.0113585	Similar to YCR023C Uncharacterized membrane protein YCR023C (Saccharomyces cerevisiae (strain ATCC 204508 / S288c))
HYFRA_T00013098_1	HYALB_T00008128_1	GLAIO_T00011610_1	4929	0	Protein of unknown function
HYFRA_T00005461_1	HYALB_T00008845_1	GLAIO_T00008273_1	2700	5.39144e-06	Protein of unknown function
HYFRA_T00013730_1	HYALB_T00007549_1	GLAIO_T00004015_1	3231	7.57594e-12	Similar to mss116 ATP-dependent RNA helicase mss116, mitochondrial (Neosartorya fumigata (strain ATCC MYA-4609 / Af293 / CBS 101355 / FGSC A1100))
HYFRA_T00004617_1	HYALB_T00007340_1	GLAIO_T00010969_1	1077	0.0255278	Similar to PGA12 Phosphomutase-like protein 3 (Candida albicans (strain SC5314 / ATCC MYA-2876))
HYFRA_T00007885_1	HYALB_T00010326_1	GLAIO_T00002260_1	8367	0.00110128	Similar to SACS Sacsin (Homo sapiens)
HYFRA_T00011792_1	HYALB_T00011656_1	GLAIO_T00012128_1	2265	0.0454881	Protein of unknown function
HYFRA_T00000332_1	HYALB_T00012128_1	GLAIO_T00005134_1	23928	0	Similar to NRPS1 Nonribosomal peptide synthetase 1 (Neosartorya fumigata (strain ATCC MYA-4609 / Af293 / CBS 101355 / FGSC A1100))
HYFRA_T00009689_1	HYALB_T00006027_1	GLAIO_T00000307_1	21771	4.95672e-09	Protein of unknown function
HYFRA_T00013257_1	HYALB_T00002852_1	GLAIO_T00000058_1	4500	0.000851395	Similar to abcG14 ABC transporter G family member 14 (Dictyostelium discoideum)
HYFRA_T00006390_1	HYALB_T00010502_1	GLAIO_T00004410_1	6150	0.0136243	Similar to BNA4 Kynurenine 3-monooxygenase (Chaetomium globosum (strain ATCC 6205 / CBS 148.51 / DSM 1962 / NBRC 6347 / NRRL 1970))
HYFRA_T00006199_1	HYALB_T00007709_1	GLAIO_T00011298_1	5865	0.00145608	Similar to cyt-5 DNA-directed RNA polymerase, mitochondrial (Neurospora crassa (strain ATCC 24698 / 74-OR23-1A / CBS 708.71 / DSM 1257 / FGSC 987))
HYFRA_T00012123_1	HYALB_T00000729_1	GLAIO_T00001475_1	2706	0.044673	Protein of unknown function
HYFRA_T00009562_1	HYALB_T00013537_1	GLAIO_T00010806_1	1173	0.0284938	Protein of unknown function
HYFRA_T00009270_1	HYALB_T00003502_1	GLAIO_T00006602_1	2778	0.00256301	Protein of unknown function
HYFRA_T00007381_1	HYALB_T00005732_1	GLAIO_T00003930_1	3294	9.8962e-05	Protein of unknown function
HYFRA_T00004241_1	HYALB_T00008871_1	GLAIO_T00012096_1	2517	0.0010702	Protein of unknown function
HYFRA_T00005794_1	HYALB_T00001289_1	GLAIO_T00002984_1	1992	0.00922599	Similar to Ecd Protein SGT1 homolog (Mus musculus)
HYFRA_T00002153_1	HYALB_T00005013_1	GLAIO_T00003862_1	3834	0.00898325	Protein of unknown function
HYFRA_T00005507_1	HYALB_T00008825_1	GLAIO_T00013459_1	1839	0.00131715	Protein of unknown function
HYFRA_T00013797_1	HYALB_T00013372_1	GLAIO_T00006631_1	3027	0.00528725	Similar to pksJ Polyketide synthase PksJ (Bacillus subtilis (strain 168))
HYFRA_T00003072_1	HYALB_T00001243_1	GLAIO_T00005151_1	2382	0.00139656	Similar to egl2 Endoglucanase EG-II (Hypocrea jecorina)
HYFRA_T00000894_1	HYALB_T00006737_1	GLAIO_T00008473_1	951	0.00410375	Protein of unknown function
HYFRA_T00000128_1	HYALB_T00003355_1	GLAIO_T00002886_1	2037	6.05995e-11	Similar to SPAC328.05 Uncharacterized RNA-binding protein C328.05 (Schizosaccharomyces pombe (strain 972 / ATCC 24843))
HYFRA_T00000827_1	HYALB_T00004611_1	GLAIO_T00003124_1	2952	0.0096077	Similar to K12H4.7 Putative serine protease K12H4.7 (Caenorhabditis elegans)
HYFRA_T00004972_1	HYALB_T00008302_1	GLAIO_T00012335_1	7407	0.000122681	Similar to RAD54L2 Helicase ARIP4 (Homo sapiens)
HYFRA_T00003974_1	HYALB_T00009769_1	GLAIO_T00012918_1	2421	4.12225e-07	Similar to bglG Probable beta-glucosidase G (Aspergillus oryzae (strain ATCC 42149 / RIB 40))
HYFRA_T00000944_1	HYALB_T00001158_1	GLAIO_T00008794_1	4542	0.0419412	Similar to SPAC821.13c Putative phospholipid-transporting ATPase C821.13c (Schizosaccharomyces pombe (strain 972 / ATCC 24843))
HYFRA_T00008829_1	HYALB_T00001797_1	GLAIO_T00002853_1	2265	0.0258447	Similar to SPAC823.07 Protein PER1 homolog (Schizosaccharomyces pombe (strain 972 / ATCC 24843))
HYFRA_T00003353_1	HYALB_T00010143_1	GLAIO_T00011705_1	6891	6.65386e-06	Similar to lovB Lovastatin nonaketide synthase (Aspergillus terreus (strain NIH 2624 / FGSC A1156))
HYFRA_T00008029_1	HYALB_T00003773_1	GLAIO_T00001510_1	3573	0.0274936	Protein of unknown function
HYFRA_T00008524_1	HYALB_T00001381_1	GLAIO_T00007512_1	3093	0.000377394	Similar to agdC Probable alpha/beta-glucosidase agdC (Neosartorya fischeri (strain ATCC 1020 / DSM 3700 / FGSC A1164 / NRRL 181))
HYFRA_T00006413_1	HYALB_T00009835_1	GLAIO_T00012236_1	1257	0.00671067	Protein of unknown function
HYFRA_T00000590_1	HYALB_T00013682_1	GLAIO_T00006229_1	2637	0.000836159	Protein of unknown function
HYFRA_T00002327_1	HYALB_T00002704_1	GLAIO_T00002220_1	8421	0.0077284	Similar to lovB Lovastatin nonaketide synthase (Aspergillus terreus (strain NIH 2624 / FGSC A1156))
HYFRA_T00002714_1	HYALB_T00000081_1	GLAIO_T00006321_1	1710	0.00014545	Similar to UGA4 GABA-specific permease (Saccharomyces cerevisiae (strain ATCC 204508 / S288c))
HYFRA_T00006136_1	HYALB_T00010270_1	GLAIO_T00004262_1	1677	0.000998966	Similar to cmdE Tryptophan 2-halogenase (Chondromyces crocatus)
HYFRA_T00012107_1	HYALB_T00006466_1	GLAIO_T00000719_1	1737	0.0010866	Protein of unknown function
HYFRA_T00003267_1	HYALB_T00008965_1	GLAIO_T00008009_1	1077	0.00609084	Protein of unknown function
